# Supplementary material for: Application of a Quantitative PCR to Investigate the Distribution and Dynamics of Two Morphologically Similar Species, Karenia mikimotoi and K. papilionacea (Dinophyceae) in Korean Coastal Waters
Source: Toxins (Basel). 2023 Jul 20;15(7):469. doi: 10.3390/toxins15070469 (PMC10467055; doi:10.3390/toxins15070469)
Supplement: Supplementary file 1 [file toxins-15-00469-s001.zip]

Archive with 1 entries (1 files):
- toxins-2447547-supplementary.pdf
